# Supplementary material for: Pathogenesis of recent Lassa virus isolates from lineages II and VII in cynomolgus monkeys
Source: Virulence. 2022 Apr 18;13(1):654–69. doi: 10.1080/21505594.2022.2060170 (PMC9037461; doi:10.1080/21505594.2022.2060170)
Supplement: Supplemental Material [file KVIR_A_2060170_SM2827.zip]

Archive with 4 entries (3 files):
- supplementary/
- supplementary/Suppl Fig 1.tif
- supplementary/Suppl figure 2.tif
- supplementary/Suppl figure 3.tif
